# Supplementary material for: RHS-elements function as type II toxin-antitoxin modules that regulate intra-macrophage replication of Salmonella Typhimurium
Source: PLoS Genet. 2020 Feb 13;16(2):e1008607. doi: 10.1371/journal.pgen.1008607 (PMC7043789; doi:10.1371/journal.pgen.1008607)
Supplement: S1 Data — (XLSX) [file pgen.1008607.s008.xlsx]

## Sheet: Figure 1B
qPCR Raw Data				Calculations				Average and Statistics
Well	Sample Name	Target Name	Cт	dCt (delivery)	Average (delivery)	ddCt	Relative Quantitative (RQ)		Average	StErr	T-test (rhs delivery)	Sig. Stars	T-test (rhs CT main/orphan)	Sig. Stars
A1	Sty 14028S WT ESP 1	rhs delivery	27.2794	-6.47944	-6.61001	0.130576	1.09473	rhs delivery	1.00728	0.0748283
A2	Sty 14028S WT ESP 1	rhs delivery	26.9286	-6.4286	-	0.181412	1.13399	rhs-CT main	229.797	64.7942	0.00412719	***	0.0212516	*
A3	Sty 14028S WT ESP 2	rhs delivery	28.4769	-6.57693	-	0.0330797	1.02319	rhs-CT orphan	78.3906	4.45564	2.07597e-06	*****
A4	Sty 14028S WT ESP 2	rhs delivery	28.7224	-6.82237	-	-0.212358	0.863125
A5	Sty 14028S WT ESP 3	rhs delivery	28.5771	-6.87714	-	-0.267129	0.830972
A6	Sty 14028S WT ESP 3	rhs delivery	28.3756	-6.47559	-	0.134419	1.09765		Figure 1B
A7	Sty 14028S WT ESP 1	rhs-CT main	18.7104	2.08963	-	8.69964	415.769
A8	Sty 14028S WT ESP 1	rhs-CT main	18.7937	1.70634	-	8.31635	318.766
A9	Sty 14028S WT ESP 2	rhs-CT main	21.2676	0.632395	-	7.24241	151.42
A10	Sty 14028S WT ESP 2	rhs-CT main	21.1474	0.7526	-	7.36261	164.576
A11	Sty 14028S WT ESP 3	rhs-CT main	21.21	0.490012	-	7.10002	137.189
A12	Sty 14028S WT ESP 3	rhs-CT main	20.9321	0.96789	-	7.5779	191.063
D1	Sty 14028S WT ESP 1	rhs-CT orphan	20.924	-0.124015	-	6.486	89.6354
D2	Sty 14028S WT ESP 1	rhs-CT orphan	20.7896	-0.28956	-	6.32045	79.9182
D3	Sty 14028S WT ESP 2	rhs-CT orphan	22.4324	-0.532436	-	6.07758	67.5356
D4	Sty 14028S WT ESP 2	rhs-CT orphan	22.1503	-0.250316	-	6.3597	82.1219
D5	Sty 14028S WT ESP 3	rhs-CT orphan	22.134	-0.434037	-	6.17598	72.3026
D6	Sty 14028S WT ESP 3	rhs-CT orphan	22.2093	-0.309341	-	6.30067	78.8299
House keeping gene: recA
Well	Sample Name	Target Name	Cт
D7	Sty 14028S WT ESP 1	recA	20.8
D8	Sty 14028S WT ESP 1	recA	20.5
D9	Sty 14028S WT ESP 2	recA	21.9
D10	Sty 14028S WT ESP 2	recA	21.9
D11	Sty 14028S WT ESP 3	recA	21.7
D12	Sty 14028S WT ESP 3	recA	21.9
D7	Sty 14028S WT ESP 1	recA	20.8
D8	Sty 14028S WT ESP 1	recA	20.5
D9	Sty 14028S WT ESP 2	recA	21.9
D10	Sty 14028S WT ESP 2	recA	21.9
D11	Sty 14028S WT ESP 3	recA	21.7
D12	Sty 14028S WT ESP 3	recA	21.9
D7	Sty 14028S WT ESP 1	recA	20.8
D8	Sty 14028S WT ESP 1	recA	20.5
D9	Sty 14028S WT ESP 2	recA	21.9
D10	Sty 14028S WT ESP 2	recA	21.9
D11	Sty 14028S WT ESP 3	recA	21.7
D12	Sty 14028S WT ESP 3	recA	21.9

## Sheet: Figure 1C
qPCR Raw Data				Calculations								Average and Statistics
Date	genotype	oligos	CT	Date	genotype	oligos	DDCT	average DDCT	DDCT (rel to BG)	Relalitve quantitative (RQ)	Relative RQ		Average RQ	SEM RQ	Average relative RQ	SEM relative RQ	T-test	Sig. Stars	T-test (rhs CT main/orphan)	Sig. Stars
2018-11-23	wt2	recA	19.9786	2018-11-23	wt2	rhs delivery	-3.99598	-3.23339	0.88289	1.84407	0.507483	rhs delivery	3.63375	1.12497	1	0.309589
	wt3	recA	21.6454		wt3	rhs delivery	-2.49492		2.38395	5.21964	1.43643	rhs-CT main	19.2329	4.2353	5.29284	1.16555	0.000230777	**	0.0213347	*
	wt4	recA	19.7033		wt4	rhs delivery	-4.2305		0.648362	1.56739	0.431342	rhs-CT orphan	32.9758	4.59616	9.07487	1.26485	7.05911e-05	***
	wt5	recA	22.4997		wt5	rhs delivery	-1.48345		3.39542	10.5226	2.89579	Drhs complete	1.28767	0.168798	0.354364	0.074452	0.0126397	*
	wt6	recA	21.269		wt6	rhs delivery	-2.79779		2.08108	4.23123	1.16443
	NTC	recA	30.1583		NTC	rhs delivery								Figure 1C
2018-06-28	wt1	recA	23.6473	2018-06-28	wt1	rhs delivery	-3.69515		1.18371	2.27161	0.625141
	wt2	recA	23.5251		wt2	rhs delivery	-3.25614		1.62273	3.07957	0.847491
	wt3	recA	23.56		wt3	rhs delivery	-3.43915		1.43971	2.71267	0.746521
	wt4	recA	23.5764		wt4	rhs delivery	-3.72778		1.15108	2.2208	0.61116
	wt5	recA	23.9302		wt5	rhs delivery	-3.20511		1.67376	3.19044	0.878003
	wt6	recA	24.2314		wt6	rhs delivery	-3.24136		1.6375	3.11126	0.856213
	NTC	recA	30.8297		NTC	rhs delivery
2018-11-23	del rhs1	recA	20.2878	2018-11-23	del rhs1	rhs delivery	-4.0516	-4.87887	0.827268	1.77432	0.488289
	del rhs2	recA	19.964		del rhs2	rhs delivery	-4.44091		0.437953	1.35468	0.372805
	del rhs3	recA	19.755		del rhs3	rhs delivery	-4.54394		0.334928	1.26131	0.347111
	del rhs4	recA	17.381		del rhs4	rhs delivery	-7.53434		-2.65547	0.158717	0.0436785
	del rhs5	recA	19.547		del rhs5	rhs delivery	-5.73715		-0.858287	0.551607	0.151801
2018-06-28	del rhs1	recA	24.1678	2018-06-28	del rhs1	rhs delivery	-3.73974		1.13913	2.20248	0.606117
	del rhs2	recA	23.3235		del rhs2	rhs delivery	-4.10438		0.774485	1.71058	0.470748
2018-11-23	wt2	rhs delivery	23.9746	2018-11-23	wt2	rhs-CT main	0.201996		3.79682	13.8982	3.82474
	wt3	rhs delivery	24.1403		wt3	rhs-CT main	0.0434418		3.63827	12.4517	3.42667
	wt4	rhs delivery	23.9338		wt4	rhs-CT main	-0.211269		3.38356	10.4364	2.87208
	wt5	rhs delivery	23.9832		wt5	rhs-CT main	0.0723305		3.66716	12.7035	3.49598
	wt6	rhs delivery	24.0668		wt6	rhs-CT main	-0.396933		3.19789	9.17617	2.52526
	NTC	rhs delivery	31.6048		NTC	rhs-CT main
2018-06-28	wt1	rhs delivery	27.3425	2018-06-28	wt1	rhs-CT main	0.606809		4.20163	18.4	5.06364
	wt2	rhs delivery	26.7813		wt2	rhs-CT main	1.52077		5.1156	34.6696	9.54099
	wt3	rhs delivery	26.9992		wt3	rhs-CT main	0.496318		4.09114	17.0434	4.69031
	wt4	rhs delivery	27.3041		wt4	rhs-CT main	1.60642		5.20125	36.7901	10.1246
	wt5	rhs delivery	27.1353		wt5	rhs-CT main	1.11842		4.71324	26.2318	7.21892
	wt6	rhs delivery	27.4727		wt6	rhs-CT main	0.709735		4.30456	19.7607	5.43809
	NTC	rhs delivery	29.9302		NTC	rhs-CT main
2018-11-23	del rhs1	rhs delivery	24.3394	2018-11-23	del rhs1	rhs-CT main	-3.49875	-3.59483	0.0960785	1.06886	0.294149
	del rhs2	rhs delivery	24.4049		del rhs2	rhs-CT main	-3.37638		0.218448	1.16348	0.320188
	del rhs3	rhs delivery	24.2989		del rhs3	rhs-CT main	-3.59795		-0.00312846	0.997834	0.274602
	del rhs4	rhs delivery	24.9153		del rhs4	rhs-CT main	-6.15574		-2.56091	0.169468	0.0466373
	del rhs5	rhs delivery	25.2841		del rhs5	rhs-CT main	-4.3801		-0.785275	0.580241	0.159681
2018-06-28	del rhs1	rhs delivery	27.9075	2018-06-28	del rhs1	rhs-CT main	-2.07881		1.51601	2.86	0.787065
	del rhs2	rhs delivery	27.4279		del rhs2	rhs-CT main	-2.07605		1.51878	2.86548	0.788573
2018-11-23	wt2	rhs-CT main	19.7767	2018-11-23	wt2	rhs-CT orphan	-4.83664		4.40475	21.1817	5.82916
	wt3	rhs-CT main	21.6019		wt3	rhs-CT orphan	-4.9855		4.25588	19.105	5.25766
	wt4	rhs-CT main	19.9146		wt4	rhs-CT orphan	-5.36596		3.87543	14.6764	4.03892
	wt5	rhs-CT main	22.4274		wt5	rhs-CT orphan	-5.18467		4.05672	16.6415	4.57971
	wt6	rhs-CT main	21.6659		wt6	rhs-CT orphan	-5.15941		4.08197	16.9354	4.66058
	NTC	rhs-CT main	26.4002		NTC	rhs-CT orphan
2018-06-28	wt1	rhs-CT main	23.0405	2018-06-28	wt1	rhs-CT orphan	-3.43545		5.80593	55.9448	15.3959
	wt2	rhs-CT main	22.0044		wt2	rhs-CT orphan	-3.8342		5.40718	42.435	11.678
	wt3	rhs-CT main	23.0637		wt3	rhs-CT orphan	-3.90859		5.3328	40.3025	11.0912
	wt4	rhs-CT main	21.9699		wt4	rhs-CT orphan	-3.76343		5.47795	44.5684	12.2651
	wt5	rhs-CT main	22.8118		wt5	rhs-CT orphan	-3.64787		5.59351	48.2853	13.288
	wt6	rhs-CT main	23.5216		wt6	rhs-CT orphan	-3.82665		5.41473	42.6577	11.7393
	NTC	rhs-CT main	27.9456		NTC	rhs-CT orphan
2018-11-23	del rhs1	rhs-CT main	23.7865	2018-11-23	del rhs1	rhs-CT orphan	-9.38646	-9.24138	-0.145078	0.904331	0.24887
	del rhs2	rhs-CT main	23.3404		del rhs2	rhs-CT orphan	-9.37108		-0.129695	0.914025	0.251538
	del rhs3	rhs-CT main	23.353		del rhs3	rhs-CT orphan	-9.71494		-0.473552	0.720189	0.198195
	del rhs4	rhs-CT main	23.5367		del rhs4	rhs-CT orphan	-12.3066		-3.06525	0.119473	0.0328786
	del rhs5	rhs-CT main	23.9271		del rhs5	rhs-CT orphan	-10.1849		-0.943549	0.519952	0.14309
2018-06-28	del rhs1	rhs-CT main	26.2466	2018-06-28	del rhs1	rhs-CT orphan	-6.32905		2.91233	7.52835	2.07179
	del rhs2	rhs-CT main	25.3996		del rhs2	rhs-CT orphan	-7.3966		1.84479	3.592	0.988511
2018-11-23	wt2	rhs-CT orphan	24.8153
	wt3	rhs-CT orphan	26.6309
	wt4	rhs-CT orphan	25.0693
	wt5	rhs-CT orphan	27.6844
	wt6	rhs-CT orphan	26.4284
	NTC	rhs-CT orphan	31.8609
2018-06-28	wt1	rhs-CT orphan	27.0828
	wt2	rhs-CT orphan	27.3593
	wt3	rhs-CT orphan	27.4686
	wt4	rhs-CT orphan	27.3398
	wt5	rhs-CT orphan	27.5781
	wt6	rhs-CT orphan	28.058
	NTC	rhs-CT orphan	31.8468
2018-11-23	del rhs1	rhs-CT orphan	29.6742
	del rhs2	rhs-CT orphan	29.3351
	del rhs3	rhs-CT orphan	29.4699
	del rhs4	rhs-CT orphan	29.6876
	del rhs5	rhs-CT orphan	29.7319
2018-06-28	del rhs1	rhs-CT orphan	30.4968
	del rhs2	rhs-CT orphan	30.7201

## Sheet: Figure 2
Flow Cytometry Raw Data			Average and Statistics
Sample ID:	Sample name	Mean fluorescence		Average	StErr	T-test
SK2018-10-08D7.0001.mqd	Sty 14028S /pEmpty	0.15	pEmpty	0.156667	0.00333333
SK2018-10-08D8.0001.mqd	Sty 14028S /pEmpty	0.16	P1	0.13	0.0057735	0.0248175						P1	0.00611399
SK2018-10-08D9.0001.mqd	Sty 14028S /pEmpty	0.16	P2	4.73	0.0702377	0.000228941						P2	0.000589614
SK2018-10-08D10.0001.mqd	Sty 14028S /P1	0.14	P3	0.156667	0.00666667	1						P3	0.00613341
SK2018-10-08D11.0001.mqd	Sty 14028S /P1	0.13	P4	0.276667	0.00333333	1.41432e-05						P4	0.00301548
SK2018-10-08D12.0001.mqd	Sty 14028S /P1	0.12	P5	0.74	0.011547	0.000148088						P5	0.000231824
SK2018-10-08E1.0001.mqd	Sty 14028S /P2	4.81
SK2018-10-08E2.0001.mqd	Sty 14028S /P2	4.79
SK2018-10-08E3.0001.mqd	Sty 14028S /P2	4.59			Figure 2
SK2018-10-08E4.0001.mqd	Sty 14028S /P3	0.17
SK2018-10-08E5.0001.mqd	Sty 14028S /P3	0.15
SK2018-10-08E6.0001.mqd	Sty 14028S /P3	0.15
SK2018-10-08E7.0001.mqd	Sty 14028S /P4	0.28
SK2018-10-08E8.0001.mqd	Sty 14028S /P4	0.28
SK2018-10-08E9.0001.mqd	Sty 14028S /P4	0.27
SK2018-10-08E10.0001.mqd	Sty 14028S /P5	0.76
SK2018-10-08E11.0001.mqd	Sty 14028S /P5	0.74
SK2018-10-08E12.0001.mqd	Sty 14028S /P5	0.72

## Sheet: Figure 3
					0 h														20 h													20 h													Selected				Average
					Glucose 1%						Arabinose 1%								Glucose 1%						Arabinose 1%							Glucose 1%						Arabinose 1%							Glucose 1%	Arabinose 1%			Glucose 1%
					1	0.1	0.01	0.001	0.0001	1e-05	1	0.1	0.01	0.001	0.0001	1e-05			1	0.1	0.01	0.001	0.0001	1e-05	1	0.1	0.01	0.001	0.0001	1e-05		1	0.1	0.01	0.001	0.0001	1e-05	1	0.1	0.01	0.001	0.0001	1e-05
rhsCT(M) (CTG)	+	rhsI(M)	b	A1b	12	0	0	-	-	-	12	0	0	-	-	-		A1b	-	-	-	-	-	14	-	-	-	-	-	8	rhsCT(M) (CTG)+rhsI(M) b	#VALUE!	#VALUE!	#VALUE!	#VALUE!	#VALUE!	280000000	#VALUE!	#VALUE!	#VALUE!	#VALUE!	#VALUE!	1.6e+08	rhsCT(M) (CTG)+rhsI(M) b	280000000	1.6e+08		rhsCT(M) (CTG)+No immunity	2.13333e+08
rhsCT(M) (CTG)	+	rhsI(M)	c	A1c	-	10	2	-	-	-	-	10	2	-	-	-		A1c	-	-	-	-	-	20	-	-	-	-	-	5	rhsCT(M) (CTG)+rhsI(M) c	#VALUE!	#VALUE!	#VALUE!	#VALUE!	#VALUE!	4e+08	#VALUE!	#VALUE!	#VALUE!	#VALUE!	#VALUE!	1e+08	rhsCT(M) (CTG)+rhsI(M) c	4e+08	1e+08		rhsCT(M) (CTG)+rhsI(M)	320000000
rhsCT(M) (CTG)	+	rhsI(M)	d	A1d	15	0	0	-	-	-	15	0	0	-	-	-		A1d	-	-	-	-	-	14	-	-	-	-	-	8	rhsCT(M) (CTG)+rhsI(M) d	#VALUE!	#VALUE!	#VALUE!	#VALUE!	#VALUE!	280000000	#VALUE!	#VALUE!	#VALUE!	#VALUE!	#VALUE!	1.6e+08	rhsCT(M) (CTG)+rhsI(M) d	280000000	1.6e+08		rhsCT(M) (CTG)+rhsI(O)	2.46667e+08
rhsCT(M) (CTG)	+	rhsI(O)	b	B1b	26	3	2	-	-	-	26	3	2	-	-	-		B1b	-	-	-	-	-	14	-	14	2	-	-	-	rhsCT(M) (CTG)+rhsI(O) b	#VALUE!	#VALUE!	#VALUE!	#VALUE!	#VALUE!	280000000	#VALUE!	28000	40000	#VALUE!	#VALUE!	#VALUE!	rhsCT(M) (CTG)+rhsI(O) b	280000000	28000		rhsCT(O) (CTG)+No immunity	2.66667e+08
rhsCT(M) (CTG)	+	rhsI(O)	c	B1c	43	5	2	-	-	-	43	5	2	-	-	-		B1c	-	-	-	-	-	12	-	30	4	-	-	-	rhsCT(M) (CTG)+rhsI(O) c	#VALUE!	#VALUE!	#VALUE!	#VALUE!	#VALUE!	240000000	#VALUE!	60000	80000	#VALUE!	#VALUE!	#VALUE!	rhsCT(M) (CTG)+rhsI(O) c	240000000	60000		rhsCT(O) (CTG)+rhsI(M)	160000000
rhsCT(M) (CTG)	+	rhsI(O)	d	B1d	30	3	0	-	-	-	30	3	0	-	-	-		B1d	-	-	-	-	-	11	-	19	2	-	-	-	rhsCT(M) (CTG)+rhsI(O) d	#VALUE!	#VALUE!	#VALUE!	#VALUE!	#VALUE!	220000000	#VALUE!	38000	40000	#VALUE!	#VALUE!	#VALUE!	rhsCT(M) (CTG)+rhsI(O) d	220000000	38000		rhsCT(O) (CTG)+rhsI(O)	1.93333e+08
rhsCT(M) (CTG)	+	No immunity	b	19	10	1	0	0	-	-	10	1	0	0	-	-		19	-	-	-	-	-	13	-	29	4	-	-	-	rhsCT(M) (CTG)+No immunity b	#VALUE!	#VALUE!	#VALUE!	#VALUE!	#VALUE!	260000000	#VALUE!	58000	80000	#VALUE!	#VALUE!	#VALUE!	rhsCT(M) (CTG)+No immunity b	260000000	58000
rhsCT(M) (CTG)	+	No immunity	c	20	30	1	0	0	-	-	30	1	0	0	-	-		20	-	-	-	-	-	12	-	-	15	2	-	-	rhsCT(M) (CTG)+No immunity c	#VALUE!	#VALUE!	#VALUE!	#VALUE!	#VALUE!	240000000	#VALUE!	#VALUE!	300000	400000	#VALUE!	#VALUE!	rhsCT(M) (CTG)+No immunity c	240000000	300000
rhsCT(M) (CTG)	+	No immunity	d	21	7	1	0	0	-	-	7	1	0	0	-	-		21	-	-	-	-	-	7	-	24	6	-	-	-	rhsCT(M) (CTG)+No immunity d	#VALUE!	#VALUE!	#VALUE!	#VALUE!	#VALUE!	140000000	#VALUE!	48000	120000	#VALUE!	#VALUE!	#VALUE!	rhsCT(M) (CTG)+No immunity d	140000000	48000
rhsCT(O) (CTG)	+	rhsI(O)	b	B2b	12	6	2	-	-	-	12	6	2	-	-	-		B2b	-	-	-	-	-	12	-	-	-	-	-	11	rhsCT(O) (CTG)+rhsI(O) b	#VALUE!	#VALUE!	#VALUE!	#VALUE!	#VALUE!	240000000	#VALUE!	#VALUE!	#VALUE!	#VALUE!	#VALUE!	220000000	rhsCT(O) (CTG)+rhsI(O) b	240000000	220000000
rhsCT(O) (CTG)	+	rhsI(O)	c	B2c	-	17	3	-	-	-	-	17	3	-	-	-		B2c	-	-	-	-	-	11	-	-	-	-	-	11	rhsCT(O) (CTG)+rhsI(O) c	#VALUE!	#VALUE!	#VALUE!	#VALUE!	#VALUE!	220000000	#VALUE!	#VALUE!	#VALUE!	#VALUE!	#VALUE!	220000000	rhsCT(O) (CTG)+rhsI(O) c	220000000	220000000
rhsCT(O) (CTG)	+	rhsI(O)	d	B2d	24	5	0	-	-	-	24	5	0	-	-	-		B2d	-	-	-	-	-	6	-	-	-	-	-	9	rhsCT(O) (CTG)+rhsI(O) d	#VALUE!	#VALUE!	#VALUE!	#VALUE!	#VALUE!	120000000	#VALUE!	#VALUE!	#VALUE!	#VALUE!	#VALUE!	1.8e+08	rhsCT(O) (CTG)+rhsI(O) d	120000000	1.8e+08
rhsCT(O) (CTG)	+	rhsI(M)	b	A2b	14	0	0	-	-	-	14	0	0	-	-	-		A2b	-	-	-	-	-	7	-	-	-	30	1	-	rhsCT(O) (CTG)+rhsI(M) b	#VALUE!	#VALUE!	#VALUE!	#VALUE!	#VALUE!	140000000	#VALUE!	#VALUE!	#VALUE!	6000000	2000000	#VALUE!	rhsCT(O) (CTG)+rhsI(M) b	140000000	6000000
rhsCT(O) (CTG)	+	rhsI(M)	c	A2c	-	7	1	-	-	-	-	7	1	-	-	-		A2c	-	-	-	-	-	11	-	-	-	20	0	-	rhsCT(O) (CTG)+rhsI(M) c	#VALUE!	#VALUE!	#VALUE!	#VALUE!	#VALUE!	220000000	#VALUE!	#VALUE!	#VALUE!	4000000	0	#VALUE!	rhsCT(O) (CTG)+rhsI(M) c	220000000	4000000
rhsCT(O) (CTG)	+	rhsI(M)	d	A2d	-	7	0	-	-	-	-	7	0	-	-	-		A2d	-	-	-	-	60	4	-	-	-	38	5	-	rhsCT(O) (CTG)+rhsI(M) d	#VALUE!	#VALUE!	#VALUE!	#VALUE!	120000000	8e+07	#VALUE!	#VALUE!	#VALUE!	7600000	10000000	#VALUE!	rhsCT(O) (CTG)+rhsI(M) d	120000000	7600000
rhsCT(O) (CTG)	+	No immunity	b	22	1	0	0	0	-	-	1	0	0	0	-	-		22	-	-	-	-	-	8	-	-	-	25	3	-	rhsCT(O) (CTG)+No immunity b	#VALUE!	#VALUE!	#VALUE!	#VALUE!	#VALUE!	1.6e+08	#VALUE!	#VALUE!	#VALUE!	5000000	6000000	#VALUE!	rhsCT(O) (CTG)+No immunity b	1.6e+08	5000000
rhsCT(O) (CTG)	+	No immunity	c	23	23	4	0	0	-	-	23	4	0	0	-	-		23	-	-	-	-	-	16	-	-	-	15	1	-	rhsCT(O) (CTG)+No immunity c	#VALUE!	#VALUE!	#VALUE!	#VALUE!	#VALUE!	3.2e+08	#VALUE!	#VALUE!	#VALUE!	3000000	2000000	#VALUE!	rhsCT(O) (CTG)+No immunity c	3.2e+08	3000000
rhsCT(O) (CTG)	+	No immunity	d	24	8	0	0	0	-	-	8	0	0	0	-	-		24	-	-	-	-	-	16	-	-	-	13	4	-	rhsCT(O) (CTG)+No immunity d	#VALUE!	#VALUE!	#VALUE!	#VALUE!	#VALUE!	3.2e+08	#VALUE!	#VALUE!	#VALUE!	2600000	8000000	#VALUE!	rhsCT(O) (CTG)+No immunity d	3.2e+08	2600000
[truncated: 5 more columns]

## Sheet: Figure 5B
	Raw Data CFU								Claculated CFU/ml								Selected CFU/ml				Intra-Macrophage (IM) Survival	Relative Intra-Macrophage (RIM) Survival			Average		SEM	Wilcox.test	Sig. Stars
	0 h				15 h				0 h				15 h				0 h		15 h						IM Survival	RIM Survival	RIM Survival	p-value
	LA (Km50)		LA (Cm12,5)		LA (Km50)		LA (Cm12,5)		LA (Km50)		LA (Cm12,5)		LA (Km50)		LA (Cm12,5)		LA (Km50)	LA (Cm12,5)	LA (Km50)	LA (Cm12,5)				WT	1.91246	1	0.105748	-
	0.001	0.0001	0.001	0.0001	0.001	0.0001	0.001	0.0001	0.001	0.0001	0.001	0.0001	0.001	0.0001	0.001	0.0001								∆rhsCT (M)	2.05826	1.07624	0.169483	1	NS
WT (1)	43	3	31	6	217	16	71	4	430000	300000	310000	600000	2170000	1600000	710000	400000	430000	310000	2170000	710000	2.20341	1.15213		∆rhsCT (O)	2.47862	1.29603	0.105981	0.1049	NS
WT (2)	52	9	43	3	179	89	51	32	520000	900000	430000	300000	1790000	8900000	510000	3200000	520000	430000	1790000	510000	2.90234	1.51759		∆rhsCT (M+O)	3.39087	1.77304	0.31503	0.02813	*
WT (3)	95	14	107	10	-	32	191	11	950000	1400000	1070000	1000000	#VALUE!	3200000	1910000	1100000	950000	1070000	3200000	1910000	1.88702	0.986696		∆rhs complete	4.01006	2.0968	0.461984	0.04988	*
WT (4)	34	1	25	8	216	34	78	4	340000	100000	250000	800000	2160000	3400000	780000	400000	340000	250000	2160000	780000	2.0362	1.0647		rhs complemented	2.00018	0.840008	0.109325	0.4942	NS
WT (5)	292	40	216	19	-	47	409	27	2920000	4000000	2160000	1900000	#VALUE!	4700000	4090000	2700000	2920000	2160000	4700000	4090000	0.850052	0.44448
WT (6)	266	28	186	19	-	54	192	11	2660000	2800000	1860000	1900000	#VALUE!	5400000	1920000	1100000	2660000	1860000	5400000	1920000	1.96664	1.02832		Figure 5B
WT (7)	265	27	204	25	-	56	240	37	2650000	2700000	2040000	2500000	#VALUE!	5600000	2400000	3700000	2650000	2040000	5600000	2400000	1.79623	0.939221
WT (8)	206	32	161	30	-	70	330	34	2060000	3200000	1610000	3000000	#VALUE!	7000000	3300000	3400000	2060000	1610000	7000000	3300000	1.65784	0.866861
∆rhs-CT M (1)	22	2	39	0	235	20	106	14	220000	200000	390000	0	2350000	2000000	1060000	1400000	220000	390000	2350000	1060000	3.9301	2.05499
∆rhs-CT M (2)	35	1	28	4	191	30	115	9	350000	100000	280000	400000	1910000	3000000	1150000	900000	350000	280000	1910000	1150000	1.3287	0.694756
∆rhs-CT M (3)	42	3	28	5	224	31	69	8	420000	300000	280000	500000	2240000	3100000	690000	800000	420000	280000	2240000	690000	2.16425	1.13166
∆rhs-CT M (4)	33	4	29	2	169	17	77	5	330000	400000	290000	200000	1690000	1700000	770000	500000	330000	290000	1690000	770000	1.92877	1.00852
∆rhs-CT M (5)	79	11	90	17	72	4	95	10	790000	1100000	900000	1700000	720000	400000	950000	1000000	790000	900000	720000	950000	0.863424	0.451472
∆rhs-CT M (6)	34	3	20	4	-	80	252	20	340000	300000	200000	400000	#VALUE!	8000000	2520000	2000000	340000	200000	8000000	2520000	1.86741	0.976443
∆rhs-CT M (7)	15	1	13	2	-	61	204	36	150000	100000	130000	200000	#VALUE!	6100000	2040000	3600000	150000	130000	6100000	2040000	2.5915	1.35506
∆rhs-CT M (8)	123	16	120	7	450	47	245	20	1230000	1600000	1200000	700000	4500000	4700000	2450000	2000000	1230000	1200000	4500000	2450000	1.79194	0.936977
∆rhs-CT O (1)	52	4	26	2	320	41	72	4	520000	400000	260000	200000	3200000	4100000	720000	400000	520000	260000	4100000	720000	2.84722	1.48877
∆rhs-CT O (2)	60	5	26	3	247	31	55	3	600000	500000	260000	300000	2470000	3100000	550000	300000	600000	260000	2470000	550000	1.94606	1.01757
∆rhs-CT O (3)	33	2	40	3	157	18	84	2	330000	200000	400000	300000	1570000	1800000	840000	200000	330000	400000	1570000	840000	2.26551	1.1846
∆rhs-CT O (4)	46	5	27	4	418	28	89	8	460000	500000	270000	400000	4180000	2800000	890000	800000	460000	270000	4180000	890000	2.75672	1.44145
∆rhs-CT O (5)	20	2	15	0	320	40	93	10	200000	200000	150000	0	3200000	4000000	930000	1000000	200000	150000	4000000	930000	3.22581	1.68673
∆rhs-CT O (6)	15	1	17	2	314	32	117	14	150000	100000	170000	200000	3140000	3200000	1170000	1400000	150000	170000	3200000	1170000	3.09972	1.6208
∆rhs-CT O (7)	19	1	13	0	307	29	110	6	190000	100000	130000	0	3070000	2900000	1100000	600000	190000	130000	3070000	1100000	1.90957	0.998486
∆rhs-CT O (8)	196	25	185	22	-	65	345	26	1960000	2500000	1850000	2200000	#VALUE!	6500000	3450000	2600000	1960000	1850000	6500000	3450000	1.77832	0.929858
∆rhs-CT M+O (1)	24	4	28	6	333	28	98	5	240000	400000	280000	600000	3330000	2800000	980000	500000	240000	280000	3330000	980000	3.96429	2.07287
∆rhs-CT M+O (2)	17	5	28	4	272	24	127	8	170000	500000	280000	400000	2720000	2400000	1270000	800000	170000	280000	2720000	1270000	3.52756	1.84451
∆rhs-CT M+O (3)	33	1	36	3	203	17	95	5	330000	100000	360000	300000	2030000	1700000	950000	500000	330000	360000	2030000	950000	2.3311	1.2189
∆rhs-CT M+O (4)	48	7	27	4	231	12	52	3	480000	700000	270000	400000	2310000	1200000	520000	300000	480000	270000	2310000	520000	2.4988	1.30659
∆rhs-CT M+O (5)	10	0	17	2	250	37	71	10	100000	0	170000	200000	2500000	3700000	710000	1000000	100000	170000	2500000	710000	5.98592	3.12995
∆rhs-CT M+O (6)	21	4	30	1	226	65	58	-	210000	400000	300000	100000	2260000	6500000	580000	#VALUE!	210000	300000	2260000	580000	5.5665	2.91064
∆rhs-CT M+O (7)	9	1	9	0	113	-	55	3	90000	100000	90000	0	1130000	#VALUE!	550000	300000	90000	90000	1130000	550000	2.05455	1.07429
∆rhs-CT M+O (8)	182	19	82	8	-	50	188	21	1820000	1900000	820000	800000	#VALUE!	5000000	1880000	2100000	1820000	820000	5000000	1880000	1.19827	0.626558
∆rhs complete (1)	66	9	71	4	271	36	77	12	660000	900000	710000	400000	2710000	3600000	770000	1200000	660000	710000	2710000	770000	3.78611	1.9797
∆rhs complete (2)	45	1	32	5	228	3	55	14	450000	100000	320000	500000	2280000	300000	550000	1400000	450000	320000	2280000	550000	2.94788	1.5414
∆rhs complete (3)	37	8	49	10	249	21	42	6	370000	800000	490000	1000000	2490000	2100000	420000	600000	370000	490000	2490000	420000	7.85135	4.10536
∆rhs complete (4)	44	7	44	2	194	26	46	3	440000	700000	440000	200000	1940000	2600000	460000	300000	440000	440000	1940000	460000	4.21739	2.20521
∆rhs complete (5)	10	2	10	0	98	11	70	6	100000	200000	100000	0	980000	1100000	700000	600000	100000	100000	980000	700000	1.4	0.73204
∆rhs complete (6)	8	1	12	2	126	13	51	5	80000	100000	120000	200000	1260000	1300000	510000	500000	80000	120000	1260000	510000	3.70588	1.93775
∆rhs complete (7)	4	1	7	1	117	11	28	4	40000	100000	70000	100000	1170000	1100000	280000	400000	40000	70000	1170000	280000	7.3125	3.8236
∆rhs complete (8)	256	24	210	23	-	44	420	17	2560000	2400000	2100000	2300000	#VALUE!	4400000	4200000	1700000	2560000	2100000	4400000	4200000	0.859375	0.449355
Experiment for revision	Raw Data CFU								Claculated CFU/ml								Selected CFU/ml				Intra-Macrophage (IM) Survival	Relative Intra-Macrophage (RIM) Survival
	0 h				15 h				0 h				15 h				0 h		15 h
	LA (Km50)		LA (Cm12,5)		LA (Km50)		LA (Cm12,5)		LA (Km50)		LA (Cm12,5)		LA (Km50)		LA (Cm12,5)		LA (Km50)	LA (Cm12,5)	LA (Km50)	LA (Cm12,5)
	0.001	0.0001	0.001	0.0001	0.001	0.0001	0.001	0.0001	0.001	0.0001	0.001	0.0001	0.001	0.0001	0.001	0.0001
WT (1)	27	1	42	2	229	13	106	9	270000	100000	420000	200000	2290000	1300000	1060000	900000	270000	420000	2290000	1060000	3.36059	1.41133
WT (2)	43	2	42	4	287	21	68	9	430000	200000	420000	400000	2870000	2100000	680000	900000	430000	420000	2870000	680000	4.12244	1.73129
WT (3)	26	1	27	5	191	21	117	13	260000	100000	270000	500000	1910000	2100000	1170000	1300000	260000	270000	1910000	1170000	1.69527	0.711955
WT (4)	33	0	36	4	375	40	353	33	330000	0	360000	400000	3750000	4000000	3530000	3300000	330000	360000	3750000	3530000	1.1589	0.486699
WT (5)	35	4	28	2	276	37	188	10	350000	400000	280000	200000	2760000	3700000	1880000	1000000	350000	280000	2760000	1880000	1.17447	0.493238
WT (6)	25	6	43	7	227	19	185	24	250000	600000	430000	700000	2270000	1900000	1850000	2400000	250000	430000	2270000	1850000	2.11049	0.886334
WT (7)	49	5	85	14	390	34	206	22	490000	500000	850000	1400000	3900000	3400000	2060000	2200000	490000	850000	3900000	2060000	3.28413	1.37923
WT (8)	52	1	70	6	390	42	245	34	520000	100000	700000	600000	3900000	4200000	2450000	3400000	520000	700000	3900000	2450000	2.14286	0.899929
rhs complemented (1)	53	2	52	4	207	12	106	17	530000	200000	520000	400000	2070000	1200000	1060000	1700000	530000	520000	2070000	1060000	1.91598	0.80465
rhs complemented (2)	14	3	36	0	226	15	155	16	140000	300000	360000	0	2260000	1500000	1550000	1600000	140000	360000	2260000	1550000	3.74931	1.57459
rhs complemented (3)	79	6	84	6	247	22	180	15	790000	600000	840000	600000	2470000	2200000	1800000	1500000	790000	840000	2470000	1800000	1.45907	0.612762
rhs complemented (4)	102	12	104	7	282	21	192	20	1020000	1200000	1040000	700000	2820000	2100000	1920000	2000000	1020000	1040000	2820000	1920000	1.49755	0.628921
rhs complemented (5)	47	3	57	3	201	79	152	15	470000	300000	570000	300000	2010000	7900000	1520000	1500000	470000	570000	2010000	1520000	1.60372	0.673511
rhs complemented (6)	84	11	113	13	372	30	250	31	840000	1100000	1130000	1300000	3720000	3000000	2500000	3100000	840000	1130000	3720000	2500000	2.00171	0.840653
rhs complemented (7)	93	13	142	9	330	42	266	33	930000	1300000	1420000	900000	3300000	4200000	2660000	3300000	930000	1420000	3300000	2660000	1.89425	0.795523
rhs complemented (8)	134	15	187	27	295	34	219	21	1340000	1500000	1870000	2700000	2950000	3400000	2190000	2100000	1340000	1870000	2950000	2190000	1.87981	0.789459

## Sheet: Figure 5C+D
Sample:		GFP+/Single Cells/growing | Freq, of Parent	GFP+/Single Cells/growing | Median (Y2-A)	GFP+/Single Cells/non-growing | Freq, of Parent	GFP+/Single Cells/non-growing | Median (Y2-A)		fold rep median	Generations	rel fold replication	non-replicating	replicating	% start replicating	rel start rep	average		Average	relative fold replication	relative starts to replicate
SK2018-05-03A1,0007,mqd	wt	69.1	1.32	28.8	192		145.455	7.18442	1.01059	0.294178	0.705822	0.0162275	1.18204	6.93714		WT	1	1
SK2018-05-03A2,0003,mqd	DCT	68.4	1.27	29.6	193		151.969	7.24763	1.05585	0.302041	0.697959	0.0149781	1.09103	143.931		DCT	0.844635	1.27118
SK2018-05-03A3,0003,mqd	Dcomplete	60.7	1.36	36.6	301		221.324	7.79001	1.53771	0.376156	0.623844	0.00743769	0.541773	0.0137284		DOCT	1.06253	1.12296
SK2018-05-03B1,0002,mqd	wt	63.7	1.06	33.5	147		138.679	7.11561	0.963515	0.34465	0.65535	0.013526	0.985254			DCT+DOCT	1.13315	0.959186
SK2018-05-03B2,0002,mqd	DCT	65.4	1.25	32.7	176		140.8	7.1375	0.97825	0.333333	0.666667	0.0140056	1.02019			DCOMPLETE	1.2385	0.865792
SK2018-05-03B3,0002,mqd	Dcomplete	60	1.35	37.1	333		246.667	7.94642	1.71379	0.38208	0.61792	0.00651371	0.474469
SK2018-05-03C1,0002,mqd	wt	63	1.12	34.6	163		145.536	7.18523	1.01115	0.354508	0.645492	0.0123565	0.900067			SEM	relative fold replication
SK2018-05-03C2,0002,mqd	DCT	64.6	1.26	33.4	142		112.698	6.81632	0.783006	0.340816	0.659184	0.0168724	1.22902			WT	0.0445232	0.0650565
SK2018-05-03C3,0002,mqd	Dcomplete	42.3	1.36	55	289		212.5	7.73132	1.47641	0.565262	0.434738	0.0036062	0.262681			DCT	0.0429896	0.0658129
SK2018-05-03D1,0002,mqd	wt	62.7	0.76	33.1	111		146.053	7.19034	1.01474	0.345511	0.654489	0.0128036	0.932638			DOCT	0.0222701	0.115763
SK2018-05-03D2,0002,mqd	DCT	69.1	1.09	28.3	118		108.257	6.75831	0.752147	0.290554	0.709446	0.0220572	1.60668			DCT+DOCT	0.129215	0.112997
SK2018-05-03D3,0002,mqd	Dcomplete	50.4	1.2	46.8	244		203.333	7.6677	1.41272	0.481481	0.518519	0.00526844	0.383762			DCOMPLETE	0.0746579	0.131878
SK2019-01-24A1,0002,mqd	wt	78	1.19	14.8	131		110.084	6.78246	0.966989	0.159483	0.840517	0.0456877	1.05491	6.60022
SK2019-01-24A2,0001,mqd	wt	79.3	1.25	15.8	147		117.6	6.87774	1.03301	0.166141	0.833859	0.0409316	0.945092	113.842		t.test	relative fold replication	relative starts to replicate
SK2019-01-24A3,0001,mqd	DCT	82.8	1.38	13.4	118		85.5072	6.41797	0.751104	0.139293	0.860707	0.0673939	1.5561	0.0433096		WT	0.023429	0.00914467
SK2019-01-24A4,0001,mqd	Dcomplete	68.8	1.64	28.5	239		145.732	7.18717	1.28012	0.292909	0.707091	0.016295	1.18695			DCT	0.023429	0.00914467
SK2019-01-24B1,0001,mqd	DOCT	78.3	1.23	17.1	179		145.528	7.18516	1.27834	0.179245	0.820755	0.0305045	0.704335			DOCT	0.454573	0.808234
SK2019-01-24B2,0001,mqd	DOCT	81.5	1.27	14	165		129.921	7.02149	1.14124	0.146597	0.853403	0.0428858	0.990213			DCT+DOCT	0.00249322	0.631352
SK2019-01-24B3,0001,mqd	DOCT	80.6	1.18	14.8	139		117.797	6.88015	1.03474	0.155136	0.844864	0.0441888	1.0203			DCOMPLETE	0.0102892	0.334757
SK2019-01-24B4,0001,mqd	DOCT	83.7	1.28	11.8	157		122.656	6.93848	1.07743	0.12356	0.87644	0.0546686	1.26227
SK2019-01-24B5,0001,mqd	DOCT	84.1	1.27	11.6	150		118.11	6.88399	1.03749	0.121212	0.878788	0.0578333	1.33535
SK2019-01-24C1,0001,mqd	DCT+DOCT	75.6	1.2	19.6	170		141.667	7.14636	1.24441	0.205882	0.794118	0.0265052	0.611994
SK2019-01-24C2,0001,mqd	DCT+DOCT	79.3	1.3	16.4	177		136.154	7.08909	1.19599	0.171369	0.828631	0.034296	0.791879
SK2019-01-24C3,0001,mqd	DCT+DOCT	82.1	1.24	13.6	166		133.871	7.0647	1.17594	0.142111	0.857889	0.0431482	0.996272
SK2019-01-24C4,0001,mqd	DCT+DOCT	79.9	1.21	15.4	169		139.669	7.12587	1.22687	0.161595	0.838405	0.0358166	0.826989
SK2019-01-24C5,0001,mqd	DCT+DOCT	80.9	1.34	15.1	179		133.582	7.06158	1.1734	0.157292	0.842708	0.0385607	0.89035
SK2019-10-24B1,0001,mqd	wt	47.6	1.42	50.4	141		99.2958	6.63366	1.043	0.514286	0.485714	0.00942181	0.722919
SK2019-10-24B2,0001,mqd	DCT	51.1	1.82	47.3	140		76.9231	6.26534	0.807996	0.480691	0.519309	0.0138499	1.06268
SK2019-10-24B3,0001,mqd	DOCT	51	1.48	47.1	145		97.973	6.61431	1.0291	0.480122	0.519878	0.0109312	0.838735
SK2019-10-24B4,0001,mqd	DCT+DOCT	44.6	1.25	53.4	139		111.2	6.79701	1.16804	0.544898	0.455102	0.00745485	0.571998
SK2019-10-24B5,0001,mqd	Dcomplete	44.8	1.56	53.3	156		100	6.64386	1.05039	0.543323	0.456677	0.00833519	0.639545
SK2019-10-24C1,0001,mqd	wt	52.7	1.08	43.6	93.7		86.7593	6.43895	0.911315	0.452752	0.547248	0.0137404	1.05428	6.67656
SK2019-10-24C2,0001,mqd	DCT	47.3	2.39	51.1	141		58.9958	5.88254	0.619689	0.519309	0.480691	0.0154475	1.18526	95.2023
SK2019-10-24C3,0001,mqd	DOCT	52.2	1.54	45.9	141		91.5584	6.51662	0.961725	0.46789	0.53211	0.0122687	0.941355	0.013033
SK2019-10-24C4,0001,mqd	DCT+DOCT	50.3	1.46	47.9	147		100.685	6.6537	1.05759	0.48778	0.51222	0.010322	0.791985
SK2019-10-24C5,0001,mqd	Dcomplete	52.3	1.39	45.7	146		105.036	6.71474	1.10329	0.466327	0.533673	0.0107781	0.826982
SK2019-10-24D1,0001,mqd	wt	50.7	1.56	47.4	148		94.8718	6.56791	0.996528	0.48318	0.51682	0.0111487	0.855419
SK2019-10-24D2,0001,mqd	DCT	62	1	33.4	89		89	6.47573	0.934851	0.350105	0.649895	0.020431	1.56764
SK2019-10-24D3,0001,mqd	DOCT	48.4	1.61	49.8	147		91.3043	6.51261	0.959056	0.507128	0.492872	0.0105324	0.80813
SK2019-10-24D4,0001,mqd	DCT+DOCT	50.8	1.07	46	111		103.738	6.69681	1.08966	0.475207	0.524793	0.0105334	0.808208
SK2019-10-24D5,0001,mqd	Dcomplete	51.2	1.63	47.1	148		90.7975	6.50458	0.953733	0.479145	0.520855	0.0118306	0.90774
SK2019-10-25B1,0001,mqd	wt	24.8	1.2	73.3	165		137.5	7.10329	1.14789	0.747197	0.252803	0.00245458	0.685587
SK2019-10-25B2,0001,mqd	DCT	34.3	0.95	63.1	128		134.737	7.074	1.12483	0.647844	0.352156	0.00401818	1.12231
SK2019-10-25B3,0001,mqd	DOCT	26.6	1.28	71.8	162		126.562	6.98371	1.05659	0.729675	0.270325	0.00291865	0.815207
SK2019-10-25B4,0001,mqd	DCT+DOCT	30.1	1.38	68.4	168		121.739	6.92765	1.01632	0.694416	0.305584	0.00360175	1.006
SK2019-10-25B5,0001,mqd	Dcomplete	39	1.23	59	157		127.642	6.99596	1.0656	0.602041	0.397959	0.00515199	1.439
SK2019-10-25C1,0001,mqd	wt	31.9	1.45	66.1	148		102.069	6.6734	0.852105	0.67449	0.32551	0.00470595	1.31441	6.88834
SK2019-10-25C2,0001,mqd	DCT	40.2	1.16	57.4	95.9		82.6724	6.36933	0.690176	0.588115	0.411885			119.784
SK2019-10-25C3,0001,mqd	DOCT	46.8	0.93	49.7	111		119.355	6.89911	0.996413	0.515026	0.484974	0.00782774	2.18636	0.00358026
SK2019-10-25C4,0001,mqd	DCT+DOCT	34.2	1.33	64.1	156		117.293	6.87398	0.979202	0.652085	0.347915	0.00452818	1.26476
SK2019-10-25C5,0001,mqd	Dcomplete	33.8	1.4	64.3	171		122.143	6.93243	1.01969	0.655454	0.344546	0.00428521	1.1969
SK2019-10-25D1,0001,mqd	wt	61.8	0.85	34.1	84.9		99.8824	6.64216	1.04916	0.355579	0.644421	0.0178212	1.36739
SK2019-10-25D2,0001,mqd	DCT	54.3	1.09	42.7	82.3		75.5046	6.23849	0.793096	0.440206	0.559794	0.0165632	1.27087
SK2019-10-25D3,0001,mqd	DOCT	37.2	1.27	61.2	139		109.449	6.77411	1.14964	0.621951	0.378049	0.005523	1.54262
SK2019-10-25D4,0001,mqd	DCT+DOCT	42.9	1.33	55.2	144		108.271	6.7585	1.13727	0.562691	0.437309	0.00712691	1.99061
SK2019-10-25D5,0001,mqd	Dcomplete	35.9	1.56	62.3	150		96.1538	6.58727	1.01	0.63442	0.36558	0.00595724	1.66391
												r		t.test
											wt	1.01059	1.18204	0.023429	0.00914467
												0.963515	0.985254
												1.01115	0.900067
												1.01474	0.932638
												0.966989	1.05491
												1.03301	0.945092
												1.043	0.722919
												0.911315	1.05428
												0.996528	0.855419
												1.14789	0.685587
												0.852105	1.31441
												1.04916	1.36739
											dCT	1.05585	1.09103	0.023429	0.00914467
												0.97825	1.02019
												0.783006	1.22902
												0.752147	1.60668
												0.751104	1.5561
												0.807996	1.06268
												0.619689	1.18526
												0.934851	1.56764
												1.12483	1.12231
												0.793096	1.27087
											dOCT	1.27834	0.704335	0.454573	0.808234
												1.14124	0.990213
												1.03474	1.0203
												1.07743	1.26227
												1.03749	1.33535
												1.0291	0.838735
												0.961725	0.941355
												0.959056	0.80813
												1.05659	0.815207
												0.690176
												1.14964	1.54262
											dCT-dOCT	1.24441	0.611994	0.00249322	0.631352
												1.19599	0.791879
												1.17594	0.996272
												1.22687	0.826989
												1.1734	0.89035
												1.16804	0.571998
												1.05759	0.791985
												1.01632	1.006
												0.996413	2.18636
												0.979202	1.26476
												1.13727	1.99061
											complete	1.53771	0.541773	0.0102892	0.334757
												1.71379	0.474469
												1.47641	0.262681
												1.41272	0.383762
												1.28012	1.18695
												1.05039	0.639545
												1.10329	0.826982
												1.08966	0.808208
												0.953733	0.90774
												1.0656	1.439
												1.01969	1.1969
												1.01	1.66391

## Sheet: Figure S3
					0 h														20 h													20 h																	Glucose 1%
					Glucose 1%						Arabinose 1%								Glucose 1%						Arabinose 1%							Glucose 1%						Arabinose 1%										rhsCT(M) (ATG)+No immunity	2.13333e+08
					1	0.1	0.01	0.001	0.0001	1e-05	1	0.1	0.01	0.001	0.0001	1e-05			1	0.1	0.01	0.001	0.0001	1e-05	1	0.1	0.01	0.001	0.0001	1e-05		1	0.1	0.01	0.001	0.0001	1e-05	1	0.1	0.01	0.001	0.0001	1e-05		glucose	arabinose		rhsCT(M) (ATG)+rhsI(M)	1.6e+08
rhsCT(M) (ATG)	+	rhsI(M)	a	1	-	47	5	0	-	-	-	47	5	0	-	-		1	-	-	-	-	-	9	-	-	-	-	-	7	rhsCT(M) (ATG)+rhsI(M) a	#VALUE!	#VALUE!	#VALUE!	#VALUE!	#VALUE!	1.8e+08	#VALUE!	#VALUE!	#VALUE!	#VALUE!	#VALUE!	140000000	rhsCT(M) (ATG)+rhsI(M) a	1.8e+08	140000000		rhsCT(M) (ATG)+rhsI(O)	7.53333e+07
rhsCT(M) (ATG)	+	rhsI(M)	b	2	-	40	2	0	-	-	-	40	2	0	-	-		2	-	-	-	-	-	8	-	-	-	-	-	14	rhsCT(M) (ATG)+rhsI(M) b	#VALUE!	#VALUE!	#VALUE!	#VALUE!	#VALUE!	1.6e+08	#VALUE!	#VALUE!	#VALUE!	#VALUE!	#VALUE!	280000000	rhsCT(M) (ATG)+rhsI(M) b	1.6e+08	280000000		rhsCT(O) (ATG)+No immunity	1.66667e+08
rhsCT(M) (ATG)	+	rhsI(M)	c	3	-	25	5	0	-	-	-	25	5	0	-	-		3	-	-	-	-	-	7	-	-	-	-	-	10	rhsCT(M) (ATG)+rhsI(M) c	#VALUE!	#VALUE!	#VALUE!	#VALUE!	#VALUE!	140000000	#VALUE!	#VALUE!	#VALUE!	#VALUE!	#VALUE!	2e+08	rhsCT(M) (ATG)+rhsI(M) c	140000000	2e+08		rhsCT(O) (ATG)+rhsI(M)	1.66667e+08
rhsCT(M) (ATG)	+	rhsI(O)	a	7	-	27	3	0	-	-	-	27	3	0	-	-		7	-	-	-	-	35	5	-	-	-	-	-	10	rhsCT(M) (ATG)+rhsI(O) a	#VALUE!	#VALUE!	#VALUE!	#VALUE!	70000000	1e+08	#VALUE!	#VALUE!	#VALUE!	#VALUE!	#VALUE!	2e+08	rhsCT(M) (ATG)+rhsI(O) a	70000000	2e+08		rhsCT(O) (ATG)+rhsI(O)	7.33333e+07
rhsCT(M) (ATG)	+	rhsI(O)	b	8	-	23	2	1	-	-	-	23	2	1	-	-		8	-	-	-	-	40	3	-	-	-	-	-	7	rhsCT(M) (ATG)+rhsI(O) b	#VALUE!	#VALUE!	#VALUE!	#VALUE!	80000000	60000000	#VALUE!	#VALUE!	#VALUE!	#VALUE!	#VALUE!	140000000	rhsCT(M) (ATG)+rhsI(O) b	80000000	140000000
rhsCT(M) (ATG)	+	rhsI(O)	c	9	-	29	1	0	-	-	-	29	1	0	-	-		9	-	-	-	-	38	7	-	-	-	-	-	12	rhsCT(M) (ATG)+rhsI(O) c	#VALUE!	#VALUE!	#VALUE!	#VALUE!	76000000	140000000	#VALUE!	#VALUE!	#VALUE!	#VALUE!	#VALUE!	240000000	rhsCT(M) (ATG)+rhsI(O) c	76000000	240000000
rhsCT(M) (ATG)	+	No immunity	a	13	-	13	0	0	-	-	-	13	0	0	-	-		13	-	-	-	-	-	14	-	-	-	-	-	13	rhsCT(M) (ATG)+No immunity a	#VALUE!	#VALUE!	#VALUE!	#VALUE!	#VALUE!	280000000	#VALUE!	#VALUE!	#VALUE!	#VALUE!	#VALUE!	260000000	rhsCT(M) (ATG)+No immunity a	280000000	260000000
rhsCT(M) (ATG)	+	No immunity	b	14	39	4	1	0	-	-	39	4	1	0	-	-		14	-	-	-	-	-	11	-	-	-	-	-	10	rhsCT(M) (ATG)+No immunity b	#VALUE!	#VALUE!	#VALUE!	#VALUE!	#VALUE!	220000000	#VALUE!	#VALUE!	#VALUE!	#VALUE!	#VALUE!	2e+08	rhsCT(M) (ATG)+No immunity b	220000000	2e+08
rhsCT(M) (ATG)	+	No immunity	c	15	-	30	2	1	-	-	-	30	2	1	-	-		15	-	-	-	-	-	7	-	-	-	-	-	12	rhsCT(M) (ATG)+No immunity c	#VALUE!	#VALUE!	#VALUE!	#VALUE!	#VALUE!	140000000	#VALUE!	#VALUE!	#VALUE!	#VALUE!	#VALUE!	240000000	rhsCT(M) (ATG)+No immunity c	140000000	240000000
rhsCT(O) (ATG)	+	rhsI(O)	a	10	-	28	5	0	-	-	-	28	5	0	-	-		10	-	-	-	-	35	6	-	-	-	-	-	8	rhsCT(O) (ATG)+rhsI(O) a	#VALUE!	#VALUE!	#VALUE!	#VALUE!	70000000	120000000	#VALUE!	#VALUE!	#VALUE!	#VALUE!	#VALUE!	1.6e+08	rhsCT(O) (ATG)+rhsI(O) a	70000000	1.6e+08
rhsCT(O) (ATG)	+	rhsI(O)	b	11	-	17	1	0	-	-	-	17	1	0	-	-		11	-	-	-	-	30	2	-	-	-	-	-	9	rhsCT(O) (ATG)+rhsI(O) b	#VALUE!	#VALUE!	#VALUE!	#VALUE!	60000000	4e+07	#VALUE!	#VALUE!	#VALUE!	#VALUE!	#VALUE!	1.8e+08	rhsCT(O) (ATG)+rhsI(O) b	60000000	1.8e+08
rhsCT(O) (ATG)	+	rhsI(O)	c	12	-	35	3	1	-	-	-	35	3	1	-	-		12	-	-	-	-	45	5	-	-	-	-	-	9	rhsCT(O) (ATG)+rhsI(O) c	#VALUE!	#VALUE!	#VALUE!	#VALUE!	90000000	1e+08	#VALUE!	#VALUE!	#VALUE!	#VALUE!	#VALUE!	1.8e+08	rhsCT(O) (ATG)+rhsI(O) c	90000000	1.8e+08
rhsCT(O) (ATG)	+	rhsI(M)	a	4	-	55	10	2	-	-	-	55	10	2	-	-		4	-	-	-	-	-	7	-	-	-	-	-	6	rhsCT(O) (ATG)+rhsI(M) a	#VALUE!	#VALUE!	#VALUE!	#VALUE!	#VALUE!	140000000	#VALUE!	#VALUE!	#VALUE!	#VALUE!	#VALUE!	120000000	rhsCT(O) (ATG)+rhsI(M) a	140000000	120000000
rhsCT(O) (ATG)	+	rhsI(M)	b	5	-	17	5	1	-	-	-	17	5	1	-	-		5	-	-	-	-	-	9	-	-	-	-	-	7	rhsCT(O) (ATG)+rhsI(M) b	#VALUE!	#VALUE!	#VALUE!	#VALUE!	#VALUE!	1.8e+08	#VALUE!	#VALUE!	#VALUE!	#VALUE!	#VALUE!	140000000	rhsCT(O) (ATG)+rhsI(M) b	1.8e+08	140000000
rhsCT(O) (ATG)	+	rhsI(M)	c	6	-	25	4	0	-	-	-	25	4	0	-	-		6	-	-	-	-	-	9	-	-	-	-	-	8	rhsCT(O) (ATG)+rhsI(M) c	#VALUE!	#VALUE!	#VALUE!	#VALUE!	#VALUE!	1.8e+08	#VALUE!	#VALUE!	#VALUE!	#VALUE!	#VALUE!	1.6e+08	rhsCT(O) (ATG)+rhsI(M) c	1.8e+08	1.6e+08
rhsCT(O) (ATG)	+	No immunity	a	16	-	20	3	0	-	-	-	20	3	0	-	-		16	-	-	-	-	-	9	-	-	-	-	-	12	rhsCT(O) (ATG)+No immunity a	#VALUE!	#VALUE!	#VALUE!	#VALUE!	#VALUE!	1.8e+08	#VALUE!	#VALUE!	#VALUE!	#VALUE!	#VALUE!	240000000	rhsCT(O) (ATG)+No immunity a	1.8e+08	240000000
rhsCT(O) (ATG)	+	No immunity	b	17	-	13	2	0	-	-	-	13	2	0	-	-		17	-	-	-	-	-	9	-	-	-	-	-	8	rhsCT(O) (ATG)+No immunity b	#VALUE!	#VALUE!	#VALUE!	#VALUE!	#VALUE!	1.8e+08	#VALUE!	#VALUE!	#VALUE!	#VALUE!	#VALUE!	1.6e+08	rhsCT(O) (ATG)+No immunity b	1.8e+08	1.6e+08
rhsCT(O) (ATG)	+	No immunity	c	18	-	26	6	1	-	-	-	26	6	1	-	-		18	-	-	-	-	-	7	-	-	-	-	-	10	rhsCT(O) (ATG)+No immunity c	#VALUE!	#VALUE!	#VALUE!	#VALUE!	#VALUE!	140000000	#VALUE!	#VALUE!	#VALUE!	#VALUE!	#VALUE!	2e+08	rhsCT(O) (ATG)+No immunity c	140000000	2e+08
[truncated: 5 more columns]

## Sheet: Figure S4A+B
Strain	Strain info	Fluorescence per cell
SK1722	main CTG	3258.52	3134.69	3206.94	3255.01	3275.36	3244.05	3424.48	3318.44	3332.24	3191.44	3371.57	3399.22	3314.02	3376.42	3363.14	3168.01	3226.43	3315.75	3346.27	3054.98	3362.96	3135.82	3352.76	3316.47	3211.09	3428.29	3453.05	3481.34	3403.92	3269.1	3299.65	3282.93	3259.65	3184.3	3236.16	3480.63	3328.7	3320.84	3206.01	3435.35	3343.83	3409.22	3296.08	3218.84	3249.07	3275.49	3344.65	3313.92
SK1781	orphan CTG	2964.77	3398.81	3367.06	3102.56	3443	3195.61	3510.2	3460.61	3426.81	3505.9	3413.56	3403.91	3407.25	3439.08	3154.32	3452.44	3546.25	3461.2	3460.5	3560.17	3400.39	3323.88	3475.5	3537.53	3484.53	3532.48	3640.32	3365.22	3476.74	3524.69	3540.96	3599.07	3528.08	3510.82	3486.87	3435.16	3545.2	3474.81	3445.92	3483.95	3453.44	3742.03	3542	3530.94	3523.61	3388.21	3519.99	3647.82
SK1788	neg control	2844.1	3415.98	3294.17	3278.24	3259.47	3292.88	3408.15	3535.81	3316.55	3230.08	3309.89	3354.3	3506.5	3210.13	3251.69	3028.12	3536.93	3412.92	3318.96	3415.85	3473.76	3317.17	3560.53	3288.64	3478.21	3337.33	3412.92	3305.35	3521.25	3225.33	2982.64	3276.33	3236.41	3677	3444.97	3182.62	3459.37	3388.12	3484.96	3427.44	3249.7	3369.41	3362.01	3523.9	3133.13	3159.76	3601.9	3408.25
Strain	Strain info	Minus background
SK1722	main CTG	-111.893	-235.721	-163.474	-115.404	-95.0499	-126.36	54.0667	-51.9682	-38.175	-178.976	1.16298	28.8085	-56.3962	6.0073	-7.26924	-202.406	-143.984	-54.6577	-24.1373	-315.432	-7.45422	-234.59	-17.6531	-53.946	-159.323	57.8767	82.6413	110.929	33.5076	-101.308	-70.7638	-87.4841	-110.757	-186.113	-134.249	110.218	-41.7153	-49.5739	-164.403	64.9393	-26.5844	38.8103	-74.3324	-151.576	-121.346	-94.9198	-25.7641	-56.4889
SK1781	orphan CTG	-405.644	28.4024	-3.34725	-267.847	72.5907	-174.798	139.785	90.1962	56.4002	135.488	43.1484	33.5023	36.8391	68.6676	-216.091	82.026	175.836	90.7927	90.0873	189.755	29.979	-46.5338	105.087	167.121	114.117	162.068	269.904	-5.19524	106.325	154.282	170.551	228.66	157.668	140.409	116.457	64.7506	174.791	104.395	75.5053	113.54	83.0312	371.621	171.586	160.527	153.196	17.7985	149.579	277.413
SK1788	neg control	-526.315	45.568	-76.2414	-92.1708	-110.943	-77.5328	37.7426	165.4	-53.8571	-140.332	-60.5256	-16.1099	136.084	-160.286	-118.718	-342.289	166.52	42.5104	-51.4489	45.435	103.35	-53.2371	190.123	-81.773	107.8	-33.0811	42.5092	-65.062	150.839	-145.079	-387.776	-94.0813	-134.003	306.591	74.5557	-187.789	88.9561	17.7042	114.553	57.0238	-120.714	-1.00205	-8.40159	153.486	-237.282	-210.648	231.492	37.8412
Strain	Strain info	Average	N.o. data points	SEM	T.Test
SK1788	neg control	-1.31317e-12	125	15.5122
SK1722	main CTG	29.1157	177	9.31976	0.0651966	NS
SK1781	orphan CTG	107.39	130	12.991	8.97859e-09	*****
SK1788	neg control	-2.8151e-13	380.133	82.9519
SK1722	main CTG	332.638	414.61	70.082	0.00368392	***
[truncated: 139 more columns]
